# Supplementary material for: Phenotypic and Genotypic Characterization of 171 Patients with Syndromic Inherited Retinal Diseases Highlights the Importance of Genetic Testing for Accurate Clinical Diagnosis
Source: Genes (Basel). 2025 Jun 26;16(7):745. doi: 10.3390/genes16070745 (PMC12295353; doi:10.3390/genes16070745)
Supplement: Supplementary file 1 [file genes-16-00745-s001.zip]

Archive with 3 entries (3 files):
- supplementary Figure S1.pdf
- Supplementary Figure S2.pdf
- Supplementary Table S1.xlsx
