# Supplementary material for: Phenotypic and Genotypic Characterization of 171 Patients with Syndromic Inherited Retinal Diseases Highlights the Importance of Genetic Testing for Accurate Clinical Diagnosis
Source: Genes (Basel). 2025 Jun 26;16(7):745. doi: 10.3390/genes16070745 (PMC12295353; doi:10.3390/genes16070745)
Supplement: Supplementary file 1 [file genes-16-00745-s001.zip › Supplementary Table S1.xlsx]

## Sheet: Sheet1
Table S1. Demographic, phenotypic and genotypic characteristics of the syndromic IRD cohort
Family ID	Number of affected individuals recruited	Sex	Origin	Consanguinity	Diagnosis		Diagnosis was revised/modified?	Inheritance mode	Gene (GeneBank Accession #)	Variant/s	gnomAD aggregated AF	Aggregated prediction score	ACMG classification	Genetic analysis	Mutation Reference (first reported)
					pre-genetic testing	post-gentic testing (MIM #)
TB18 a	1	M	NAJ	no	USH1	USH1B (276900)	no	AR	MYO7A (NM_000260.3)	c.285+2T>G hom	-	0.8	pathogenic	ES	Khalaileh et al (2018) PMID: 29490346
TB565 a	1	F	NAJ	no	USH1	USH1B (276900)	no	AR	MYO7A (NM_000260.3)	c.285+2T>G hom	-	0.8	pathogenic	founder testing
TB270 a	1	F	NAJ	no	USH1	USH1B (276900)	no	AR	MYO7A (NM_000260.3)	c.285+2T>G hom	-	0.8	pathogenic	founder testing
TB145 a	1	F	Mixed Jewish	no	USH1	USH1B (276900)	no	AR	MYO7A (NM_000260.3)	c.285+2T>G het	-	0.8	pathogenic	founder testing
										c.3262C>T; p.(Gln1088*) het	7e-06	NA	pathogenic		Glockle et al (2013) PMID: 23591405
TB157 a	1	M	Mixed Jewish	no	USH1	USH1B (276900)	no	AR	MYO7A (NM_000260.3)	c.551G>A; p.(Trp184*) het	-	NA	pathogenic	ES	Sharon et al (2020) PMID: 31456290
										c.2863G>A; p.(Gly955Ser) het	1.6e-05	0.62	likely pathogenic		Levy et al (1997) PMID: 9002678
TB367 a	1	F	NAJ	yes	USH1	USH1B (276900)	no	AR	MYO7A (NM_000260.3)	c.640G>A; p.(Gly214Arg) hom	8e-06	0.99	pathogenic	ES	Adato et al (1997) PMID: 9382091
TB114 b	2	F+M	MA	yes	USH1	USH1B (276900)	no	AR	MYO7A (NM_000260.3)	c.700C>T; p.( Gln234*) hom	3.6e-05	NA	pathogenic	founder testing	Levy et al (1997) PMID: 9002678
TB677 a	1	F	MA	yes	USH1	USH1B (276900)	no	AR	MYO7A (NM_000260.3)	c.700C>T; p.( Gln234*) hom	3.6e-05	NA	pathogenic	ES
TB63 b	2	F+M	MA	yes	USH1	USH1B (276900)	no	AR	MYO7A (NM_000260.3)	c.1135_1147dup; p.(Ser383Trpfs*64) hom	-	NA	pathogenic	Haplotype analysis and Sanger sequencing of MYO7A exons	Rizel et al (2011) PMID: 22219650
TB629 a	1	F	MA	yes	USH1	USH1B (276900)	no	AR	MYO7A (NM_000260.3)	c.1258A>T; p.(Lys420*) hom	1.6e-05	NA	pathogenic	ES	Le Quesne et al (2012) PMID: 22135276
TB143 c	1	M	MA	yes	USH1	USH1B (276900)	no	AR	MYO7A (NM_000260.3)	c.2187+1G>T hom	-	0.8	likely pathogenic	HM and Sanger sequencing of MYO7A exons	Khalaileh et al (2018) PMID: 29490346
TB676 a	1	F	ASH	no	USH1	USH1B (276900)	no	AR	MYO7A (NM_000260.3)	c.2187+1G>T hom	-	0.8	likely pathogenic	founder testing
TB128 d	2	2 F	MA	yes	USH1	USH1B (276900)	no	AR	MYO7A (NM_000260.3)	c.2308del; p.(Ala770Leufs*4) hom	-	NA	likely pathogenic	HM and Sanger sequencing of MYO7A exons	Goldenberg-Cohen et al (2013) PMID: 23882135
TB170 a	1	F	NAJ	yes	USH1	USH1B (276900)	no	AR	MYO7A (NM_000260.3)	exon 47-49 del hom	-	NA	pathogenic	ES	Sharon et al (2020) PMID: 31456290
TB10 a	1	F	ASH	no	USH1	USH1C (276904)	no	AR	USH1C (NM_005709.3)	c.238dup; p.(Arg80Profs*69) hom	0.000288	NA	pathogenic	founder testing	Verpy et al (2000) PMID: 10973247
TB171 a	1	M	MA	no	USH1	USH1C (276904)	no	AR	USH1C (NM_005709.3)	c.497-2del hom	6e-06	0.8	pathogenic	founder testing	Verpy et al (2000) PMID: 10973247
TB86 b	3	2 M+ 1 F	MA	yes	USH1	USH1C (276904)	no	AR	USH1C (NM_005709.3)	c.497-2del hom	6e-06	0.8	pathogenic	Haplotype analysis and Sanger sequencing of USH1C exons
TB1360	1	F	MA	yes	USH1	USH1C (276904)	no	AR	USH1C (NM_005709.3)	c.497-2del hom	6e-06	0.8	pathogenic	founder testing
TB189 a	1	M	MA	yes	USH1	USH1D (601067)	no	AR	CDH23 (NM_022124.5)	c.5311C>T; p.(Arg1771*) hom	1.4e-05	NA	pathogenic	ES	Sharon et al (2020) PMID: 31456290
TB965	1	M	MA	yes	USH1	USH1D (601067)	no	AR	CDH23 (NM_022124.5)	c.9184_9185del; p.(Met3062ValfsTer57) hom	-	NA	pathogenic	ES	current report
TB1316	1	M	OJ	no	USH1	USH1F (602083)	no	AR	PCDH15 (NM_033056.3)	c.1A>G; p.(Met1?) hom	-	NA	likely pathogenic	ES	current report
TB34 a	1	F	ASH	no	USH1	USH1F (602083)	no	AR	PCDH15 (NM_033056.3)	c.733C>T; p.(Arg245*) hom	0.000202	NA	pathogenic	founder testing	Ben-Yosef et al (2003) PMID: 12711741
TB40 a	1	F	ASH	no	USH1	USH1F (602083)	no	AR	PCDH15 (NM_033056.3)	c.733C>T; p.(Arg245*) hom	0.000202	NA	pathogenic	founder testing
TB316 a	1	F	ASH	no	USH1	USH1F (602083)	no	AR	PCDH15 (NM_033056.3)	c.733C>T; p.(Arg245*) hom	0.000202	NA	pathogenic	founder testing
TB331 a	1	M	ASH	no	USH1	USH1F (602083)	no	AR	PCDH15 (NM_033056.3)	c.733C>T; p.(Arg245*) hom	0.000202	NA	pathogenic	founder testing
TB922	1	M	ASH	no	USH1	USH1F (602083)	no	AR	PCDH15 (NM_033056.3)	c.733C>T; p.(Arg245*) hom	0.000202	NA	pathogenic	founder testing
TB109 b	2	2 M	MA	yes	USH1	USH1G ( 606943)	no	AR	USH1G (NM_173477.5)	c.205dup; p.(Leu69Profs*66) hom	-	NA	pathogenic	Haplotype analysis and Sanger sequencing of USH1G exons	Rizel et al (2011) PMID: 22219650
TB120 a	1	M	MA	no	USH1	USH1	no	AR	USH2A (NM_206933.2)	c.236_239dup; p.(Gln81Tyrfs*28) het	-	NA	pathogenic	T-NGS of 108 known IRD genes	Adato et al (2000) PMID: 10738000
										c.1840G>A; p.(Gly614Arg) het	4e-06	0.85	likely pathogenic		Sharon et al (2020) PMID: 31456290
TB1074	1	F	OJ	no	USH2	USH2A (276901)	no	AR	USH2A (NM_206933.2)	c.236_239dup; p.(Gln81Tyrfs*28) het	-	NA	pathogenic	founder testing	Adato et al (2000) PMID: 10738000
										c.12067-2A>G het	8.4e-05	0.8	pathogenic		Auslander et al (2008) PMID: 18452394
TB17 e	2	2 M	OJ	no	USH2	USH2A (276901)	no	AR	USH2A (NM_206933.2)	c.236_239dup; p.(Gln81Tyrfs*28) het	-	NA	pathogenic	Haplotype analysis and Sanger sequencing of USH2A exons	Adato et al (2000) PMID: 10738000
										c.12067-2A>G het	8.4e-05	0.8	pathogenic		Auslander et al (2008) PMID: 18452394
TB634 a	1	M	MA	no	USH2	USH2A (276901)	no	AR	USH2A (NM_206933.2)	c.236_239dup; p.(Gln81Tyrfs*28) het	-	NA	pathogenic	ES	Adato et al (2000) PMID: 10738000
										c.1840G>A; p.(Gly614Arg) het	4e-06	0.85	likely pathogenic		Sharon et al (2020) PMID: 31456290
TB891	1	M	MA	yes	USH1	USH1	no	AR	USH2A (NM_206933.2)	c.236_239dup; p.(Gln81Tyrfs*28) hom	-	NA	pathogenic	ES	Adato et al (2000) PMID: 10738000
TB45 e	1	F	OJ	yes	USH2	USH2A (276901)	no	AR	USH2A (NM_206933.2)	c.236_239dup; p.(Gln81Tyrfs*28) hom	-	NA	pathogenic	Haplotype analysis and Sanger sequencing of USH2A exons	Adato et al (2000) PMID: 10738000
TB142 a	1	F	MA	yes	USH2	USH2A (276901)	no	AR	USH2A (NM_206933.2)	c.236_239dup; p.(Gln81Tyrfs*28) hom	-	NA	pathogenic	HM and Sanger sequencing of USH2A exons
TB234 a	1	M	OJ	no	USH2	USH2A (276901)	no	AR	USH2A (NM_206933.2)	c.236_239dup; p.(Gln81Tyrfs*28) hom	-	NA	pathogenic	founder testing
TB353 a	1	F	MA	yes	USH2	USH2A (276901)	no	AR	USH2A (NM_206933.2)	c.236_239dup; p.(Gln81Tyrfs*28) hom	-	NA	pathogenic	founder testing
TB475 a	1	F	MA	yes	USH2	USH2A (276901)	no	AR	USH2A (NM_206933.2)	c.236_239dup; p.(Gln81Tyrfs*28) hom	-	NA	pathogenic	founder testing
TB593 a	1	F	OJ	yes	USH2	USH2A (276901)	no	AR	USH2A (NM_206933.2)	c.236_239dup; p.(Gln81Tyrfs*28) hom	-	NA	pathogenic	founder testing
TB960	2	F+M	YJ	yes	USH2	USH2A (276901)	no	AR	USH2A (NM_206933.2)	c.486-14G>A hom	2e-05	0.8	pathogenic	ES	Le Guédard-Méreuze et al (2010) PMID: 20052763
TB15 e	4	2 M, 2 F	NAJ	no	USH2	USH2A (276901)	no	AR	USH2A (NM_206933.2)	c.1000C>T; (Arg334Trp) het	5.3e-05	0.49	pathogenic	Haplotype analysis and Sanger sequencing of USH2A exons	Adato et al (2000) PMID: 10738000
										c.5519G>T; p.(Gly1840Val) het	-	0.87	likely pathogenic		Auslander et al (2008) PMID: 18452394
TB681 a	2	2 M	MA	yes	USH2	USH2A (276901)	no	AR	USH2A (NM_206933.2)	c.1001G>A; p.(Arg334Gln) hom	2e-05	0.42	pathogenic	founder testing	Baux et al (2007) PMID: 17405132
TB678	1	M	MA	yes	USH2	USH2A (276901)	no	AR	USH2A (NM_206933.2)	c.1840G>A; p.(Gly614Arg) hom	4e-06	0.85	likely pathogenic	ES	Sharon et al (2020) PMID: 31456290
TB1064	1	M	MA	yes	USH2	USH2A (276901)	no	AR	USH2A (NM_206933.2)	c.1840G>A; p.(Gly614Arg) hom	4e-06	0.85	likely pathogenic	T-NGS of 113 known IRD genes
TB1092	1	M	MA	yes	USH2	USH2A (276901)	no	AR	USH2A (NM_206933.2)	c.1840G>A; p.(Gly614Arg) hom	4e-06	0.85	likely pathogenic	founder testing
TB49 e	3	1 F+2 M	OJ	yes	USH2	USH2A (276901)	no	AR	USH2A (NM_206933.2)	c.2209C>T; p.(Arg737*) hom	8e-06	NA	pathogenic	Haplotype analysis and Sanger sequencing of USH2A exons	Kaiserman et al (2007) PMID: 17296898
TB897	1	M	Mixed Jewish	yes	USH2	USH2A (276901)	no	AR	USH2A (NM_206933.2)	c.2209C>T; p.(Arg737*) hom	8e-06	NA	pathogenic	founder testing
TB562 a	1	F	ASH	yes	RP+HL (USH?)	USH2A (276901)	yes	AR	USH2A (NM_206933.2)	c.2802T>G; p.(Cys934Trp) het	0.000202	0.86	pathogenic	T-NGS of 113 known IRD genes	Xu et al (2011) PMID: 21686329
										c.12114del het	-	NA	pathogenic		Sharon et al (2020) PMID: 31456290
TB27	1	M	Mixed Jewish	no	USH2	USH2A (276901)	no	AR	USH2A (NM_206933.2)	c.5776+1G>A het	1.2e-05	0.8	pathogenic	ES +Sanger sequencing	Sandberg et al (2008) PMID: 18641288
										c.7595-2144A>G het	6.4e-05	0.74	pathogenic		Vache et al (2012) PMID: 22009552
TB81 a	1	F	YJ	yes	USH2	USH2A (276901)	no	AR	USH2A (NM_206933.2)	c.5776+1G>A hom	1.2e-05	0.8	pathogenic	HM and Sanger sequencing of USH2A exons	Sandberg et al (2008) PMID: 18641288
TB628 a	1	F	MA	yes	USH2	USH2A (276901)	no	AR	USH2A (NM_206933.2)	c.5776+1G>A hom	1.2e-05	0.8	pathogenic	ES
TB1271	1	M	YJ	no	USH2	USH2A (276901)	no	AR	USH2A (NM_206933.2)	c.5776+1G>A hom	1.2e-05	0.8	pathogenic	founder testing
TB136 a	1	F	CA	yes	USH2	USH2A (276901)	no	AR	USH2A (NM_206933.2)	c.8558+1G>T hom	-	0.8	pathogenic	HM and Sanger sequencing of USH2A exons	Khalaileh et al (2018) PMID: 29490346
TB311	1	M	CA	yes	USH2	USH2A (276901)	no	AR	USH2A (NM_206933.2)	c.8558+1G>T hom	-	0.8	pathogenic	founder testing
TB375 a	1	F	Caucasian (Russia)	no	USH2	USH2A (276901)	no	AR	USH2A (NM_206933.2)	c.9424G>T; (Gly3142*) het	2.4e-05	NA	pathogenic	T-NGS of 113 known IRD genes	van Wijk et al (2004) PMID: 15015129
										c.11864G>A; p.(Trp3955*) het	0.000117	NA	pathogenic		Baux et al (2007) PMID: 17405132
TB5 e	2	M+F	NAJ	no	USH2	USH2A (276901)	no	AR	USH2A (NM_206933.2)	c.12067-2A>G het	8.4e-05	0.8	pathogenic	ES	Auslander et al (2008) PMID: 18452394
										c.1856T>C; p.(Leu619Pro) het	-	0.54	likely pathogenic		Sharon et al (2020) PMID: 31456290
TB35 e	2	2 F	OJ	no	USH2	USH2A (276901)	no	AR	USH2A (NM_206933.2)	c.12067-2A>G hom	8.4e-05	0.8	pathogenic	Haplotype analysis and Sanger sequencing of USH2A exons	Auslander et al (2008) PMID: 18452394
TB98 a	1	F	NAJ	no	USH2	USH2A (276901)	no	AR	USH2A (NM_206933.2)	c.12067-2A>G hom	8.4e-05	0.8	pathogenic	founder testing
TB104 a	1	M	NAJ	yes	USH2	USH2A (276901)	no	AR	USH2A (NM_206933.2)	c.12067-2A>G hom	8.4e-05	0.8	pathogenic	founder testing
TB140 a	2	2 M	NAJ	yes	USH2	USH2A (276901)	no	AR	USH2A (NM_206933.2)	c.12067-2A>G hom	8.4e-05	0.8	pathogenic	founder testing
TB151 a	1	F	OJ	no	USH2	USH2A (276901)	no	AR	USH2A (NM_206933.2)	c.12067-2A>G hom	8.4e-05	0.8	pathogenic	founder testing
TB177 a	1	F	NAJ	yes	USH2	USH2A (276901)	no	AR	USH2A (NM_206933.2)	c.12067-2A>G hom	8.4e-05	0.8	pathogenic	founder testing
TB298 a	1	M	OJ	yes	USH2	USH2A (276901)	no	AR	USH2A (NM_206933.2)	c.12067-2A>G hom	8.4e-05	0.8	pathogenic	founder testing
TB637 a	1	F	Druze	yes	USH2	USH2A (276901)	no	AR	USH2A (NM_206933.2)	c.14424C>A; p.(Cys4808*) hom	-	NA	pathogenic	founder testing	Reddy et al (2014) PMID: 25211151
TB1102	1	M	ASH/Caucasian	no	USH2	USH2A (276901)	no	AR	USH2A (NM_206933.2)	[c.4946G>A/p.G1649E; c.4949G>C/p.G1650A] het	-	0.98/0.85	pathogenic/likely pathogenic	T-NGS of 113 known IRD genes	Weisschuh et al (2020) PMID: 32531858
										c.7595-2144A>G het	6.4e-05	0.74	pathogenic		Vache et al (2012) PMID: 22009552
TB664 a	1	M	OJ	yes	USH2	USH2C ( 605472)	no	AR	ADGRV1 (NM_032119.3)	c.9679C>T; p.(Arg3227*) hom	2e-05	NA	pathogenic	ES	Sharon et al (2020) PMID: 31456290
TB1022	3	3 F	MA	yes	USH2	USH2C ( 605472)	no	AR	ADGRV1 (NM_032119.3)	c.3908dup; p.(Leu1303PhefsTer39) hom	8e-06	NA	pathogenic	ES	current report
TB1199	1	F	MA	yes	RP+HL+ID+SS+phalangeal abnormality+obesity (ciliopathy?)	USH2C ( 605472)	yes	AR	ADGRV1 (NM_032119.3)	c.9335_9336inv; p.(Phe3112*) hom	-	NA	likely pathogenic	ES	current report
						BIS (619293)/Nicolaides-Baraitser syndrome (601358 ) (ID+SS+phalangeal abnormality)		AD	SMARCA2 (NM_003070.5)	c.2657A>G; p.(Asn886Ser) het	-	0.98	likely pathogenic		current report
TB1224	1	M	MA	no	USH2	USH2C ( 605472)	no	AR	ADGRV1 (NM_032119.3)	c.9335_9336inv; p.(Phe3112*) hom	-	NA	likely pathogenic	ES	current report
TB105 a	2	2 M	ASH	no	USH2	USH2C ( 605472)	no	AR	ADGRV1 (NM_032119.3)	c.14973-2A>G hom	6.8e-05	0.8	pathogenic	ES	Sharon et al (2020) PMID: 31456290
TB1048	1	M	ASH	no	USH2	USH2C ( 605472)	no	AR	ADGRV1 (NM_032119.3)	c.14973-2A>G hom	6.8e-05	0.8	pathogenic	ES
TB1174	1	M	ASH	no	USH2	USH2C ( 605472)	no	AR	ADGRV1 (NM_032119.3)	c.14973-2A>G hom	6.8e-05	0.8	pathogenic	ES
TB4 a	1	F	ASH	no	USH3	USH3A (276902 )	no	AR	CLRN1 (NM_001195794.1)	c.144T>G; p.(Asn48Lys) hom	0.00027	0.6	pathogenic	founder testing	Adato et al (2002) PMID: 12080385
TB11 a	1	M	ASH	no	USH3	USH3A (276902 )	no	AR	CLRN1 (NM_001195794.1)	c.144T>G; p.(Asn48Lys) hom	0.00027	0.6	pathogenic	founder testing
TB62 a	1	F	ASH	no	USH3	USH3A (276902 )	no	AR	CLRN1 (NM_001195794.1)	c.144T>G; p.(Asn48Lys) hom	0.00027	0.6	pathogenic	founder testing
TB103 a	1	F	ASH	no	USH3	USH3A (276902 )	no	AR	CLRN1 (NM_001195794.1)	c.144T>G; p.(Asn48Lys) hom	0.00027	0.6	pathogenic	founder testing
TB233 a	1	M	ASH	no	USH3	USH3A (276902 )	no	AR	CLRN1 (NM_001195794.1)	c.144T>G; p.(Asn48Lys) hom	0.00027	0.6	pathogenic	founder testing
TB471 a	1	F	ASH	no	USH3	USH3A (276902 )	no	AR	CLRN1 (NM_001195794.1)	c.144T>G; p.(Asn48Lys) hom	0.00027	0.6	pathogenic	founder testing
TB812	1	M	ASH	yes	USH3	USH3A (276902 )	no	AR	CLRN1 (NM_001195794.1)	c.144T>G; p.(Asn48Lys) hom	0.00027	0.6	pathogenic	founder testing
TB854	1	F	ASH	no	USH3	USH3A (276902 )	no	AR	CLRN1 (NM_001195794.1)	c.144T>G; p.(Asn48Lys) hom	0.00027	0.6	pathogenic	founder testing
TB266 a	1	M	ASH	no	USH3	USH3A (276902 )	no	AR	CLRN1 (NM_001195794.1)	c.144T>G; p.(Asn48Lys) het	0.00027	0.6	pathogenic	Founder testing and Sanger sequencing of USH3A exons
										c.349_358del; p.(Ala117Cysfs*16) het	-	NA	likely pathogenic		Sharon et al (2020) PMID: 31456290
TB945	1	M	MA	yes	USH	USH3B (614504)	yes	AR	HARS1 (NM_002109)	c.1361A>C; p.(Tyr454Ser) hom	2.1e-05	0.72	VUS	ES	Puffenberger et al (2012) PMID: 22279524
TB55 f	1	F	YJ	no	USH3?	USH4 ( 618144)	yes	AR	ARSG (NM_014960.4)	c.133G>T, p.(Asp45Tyr) hom	-	0.73	likely pathogenic	founder testing	Khateb et al (2018) PMID: 29300381
TB1210	1	F	YJ	no	USH?	USH4 ( 618144)	yes	AR	ARSG (NM_014960.4)	c.133G>T, p.(Asp45Tyr) hom	-	0.73	likely pathogenic	founder testing
TB53 a	1	M	YJ	no	USH3?	atypical USH	yes	AR	USH1C (NM_005709.3)	c.1220del; p.(Gly407Glufs*58) hom	-	NA	likely pathogenic	founder testing	Khateb et al (2012) PMID: 23251578
TB639 a	1	M	OJ	no	RP+HL (USH?)	atypical USH	yes	AR	USH2A (NM_206933.2)	c.236_239dup; p.(Gln81Tyrfs*28) hom	-	NA	pathogenic	founder testing	Adato et al (2000) PMID: 10738000
TB699	3	M+2 F	NAJ	no	RP+HL (USH?)	atypical USH	yes	AR	USH2A (NM_206933.2)	c.1000C>T; (Arg334Trp) het	5.3e-05	0.49	pathogenic	ES	Adato et al (2000) PMID: 10738000
										c.2167+5G>A het	4.6e-05	0.8	pathogenic		Najera et al (2002) PMID: 12112664
TB1306	1	F	NAJ	yes	RP+HL (USH?)	atypical USH	yes	AR	USH2A (NM_206933.2)	c.1000C>T; (Arg334Trp) hom	5.3e-05	0.49	pathogenic	founder testing	Adato et al (2000) PMID: 10738000
TB441 a	1	M	ASH/Caucasian (Russia)	no	RP+HL (USH?)	atypical USH	yes	AR	USH2A (NM_206933.2)	c.4174G>T; (Gly1392*) het	-	NA	pathogenic	T-NGS of 113 known IRD genes	Sharon et al (2020) PMID: 31456290
										c.12575G>A; p.(Arg4192His) het	0.000566	0.12	pathogenic		Le Quesne Stabej et al (2012) PMID: 22135276
TB785	1	M	MA	yes	RP+HL (USH?)	atypical USH	yes	AR	USH2A (NM_206933.2)	c.10859T>C;p.(Ile3620Thr) hom	1.2e-05	0.73	likely pathogenic	ES	Katajiri et al (2014) PMID: 25268133
TB592 a	1	M	NAJ	yes	RP+HL (USH?)	atypical USH	yes	AR	USH2A (NM_206933.2)	c.12067-2A>G hom	8.4e-05	0.8	pathogenic	founder testing	Auslander et al (2008) PMID: 18452394
TB898	1	M	ASH	no	RP+HL (USH?)	atypical USH	yes	AR	USH2A (NM_206933.2)	c.12575G>A; p.(Arg4192His) hom	0.000566	0.12	pathogenic	ES	Le Quesne Stabej et al (2012) PMID: 22135276
TB939	1	M	Druze	no	USH (+obesity+hypoplastic kidney+DM)	BBS1 (209900)	yes	AR	BBS1 (NM_024649.4)	c.437G>C; p.(Arg146Pro) hom	-	0.53	VUS	ES	current report
						nonsyndromic HL DFNB93 (614899 )		AR	CABP2 (NM_016366)	c.419T>G; p.(Met140Arg) hom	-	0.7	VUS		current report
TB647 a	1	M	MA	yes	BBS	BBS1 (209900)	no	AR	BBS1 (NM_024649.4)	c.767del; p.(Gln256fs) hom	-	NA	pathogenic	ES	Sharon et al (2020) PMID: 31456290
TB839	2	2 M	ASH	no	BBS	BBS2 (615981)	no	AR	BBS2 (NM_031885.4)	c.311A>C; p.(Asp104Ala) hom	4.4e-05	0.86	pathogenic	founder testing	Katsanis et al (2001) PMID: 11567139
TB226 a	1	M	MA	yes	BBS	BBS4 (615982 )	no	AR	BBS4 (NM_033028.4)	c.884G>C; p.(Arg295Pro) hom	4e-06	0.73	likely pathogenic	founder testing	Mykytyn et al (2001) PMID:11381270
TB349 a	1	M	MA	yes	BBS	BBS5 (615983)	no	AR	BBS5 (NM_152384.2)	c.619-1G>C hom	1.6e-05	0.8	pathogenic	ES	Sharon et al (2020) PMID: 31456290
TB194 a	1	F	MA	yes	BBS	BBS7 (615984)	no	AR	BBS7 (NM_176824.2)	c.1786G>A; p.(p.Glu596Lys) hom	8e-06	0.8	VUS	ES	Sharon et al (2020) PMID: 31456290
TB416 a	1	M	MA	yes	BBS	BBS8 (615985)	no	AR	TTC8 (NM_144596)	c.265+1_265+2del hom	-	0.8	pathogenic	ES	Sharon et al (2020) PMID: 31456290
TB150 a	2	2 F	MA	yes	BBS	BBS10 (615987)	no	AR	BBS10 (NM_024685.3)	c.1091del; p.(Asn364Thrfs*5) hom	6.7e-05	NA	pathogenic	HM and Sanger sequencing of BBS10 exons	Muller et al (2010) PMID: 20177705
TB390 a	2	2 M	MA	yes	BBS	BBS16 (615993)	no	AR	SDCCAG8 (NM_006642.3)	c.1714C>T; p.(Gln572*) hom	-	NA	pathogenic	ES	Sharon et al (2020) PMID: 31456290
TB334 a	1	F	MA	yes	HJMD	HJMD (601553)	no	AR	CDH3 (NM_001793.5)	c.747C>A; p.(Tyr249*) hom	-	NA	pathogenic	founder testing	Avitan-Hersh et al (2012) PMID: 22348569
TB856	1	F	MA	yes	HJMD	HJMD (601553)	no	AR	CDH3 (NM_001793.5)	c.747C>A; p.(Tyr249*) hom	-	NA	pathogenic	founder testing
TB662 a	1	F	YJ	yes	HJMD	HJMD (601553)	no	AR	CDH3 (NM_001793.5)	c.830G>T; p.(Gly277Val) hom	-	0.64	VUS	founder testing	Basel-Vanagaite et al (2010) PMID: 22140374
TB700 a	1	F	Druze	no	HJMD	HJMD (601553)	no	AR	CDH3 (NM_001793.5)	c.981del; p.(Met327Ilefs) hom	-	NA	pathogenic	founder testing	Sprecher et al (2001) PMID: 11544476
TB1469	1	F	Druze	no	HJMD	HJMD (601553)	no	AR	CDH3 (NM_001793.5)	c.981del; p.(Met327Ilefs) hom	-	NA	pathogenic	founder testing
TB532	1	M	MA	yes	MD	HJMD (601553)	yes	AR	CDH3 (NM_001793.5)	c.1508G>A; p.(Arg503His) hom	4e-06	0.68	likely pathogenic	ES	Indelman et al (2002) PMID: 12445216
TB418	1	M	MA	yes	CRD	Jalili syndrome (217080)	yes	AR	CNNM4 (NM_020184.3)	c.482T>C; p.(Leu161Pro) hom	-	0.13	VUS	ES	Hyde et al (2022) PMID: 34875963
TB574	1	M	MA	yes	IRD	Jalili syndrome (217080)	yes	AR	CNNM4 (NM_020184.3)	c.707G>A; p.(Arg236Gln) hom	-	0.87	likely pathogenic	ES	Polok et al (2009) PMID: 19200527
TB351 a	2	M+F	Druze	yes	Jalili syndrome	Jalili syndrome (217080)	no	AR	CNNM4 (NM_020184.3)	c.1494C>A; p.(Asp498Glu) hom	-	0.87	VUS	founder testing	Beryozkin et al (2015) PMID: 26306921
TB496 a	1	M	Druze	yes	Jalili syndrome	Jalili syndrome (217080)	no	AR	CNNM4 (NM_020184.3)	c.1494C>A; p.(Asp498Glu) hom	-	0.87	VUS	founder testing
TB469 a	1	M	MA	yes	RD+DD+HL+polydactyly+ micropenis (ciliopathy)	JBTS20 (614970)	yes	AR	TMEM231 (NM_001077416)	c.400C>T; p.(Leu134Phe) hom	1.9e-05	0.6	VUS	ES	Sharon et al (2020) PMID: 31456290
TB185 a	3	1 M+ 2F	MA	yes	RD+DD+HL (ciliopathy)	JBTS20 (614970)	yes	AR	TMEM231 (NM_001077416)	c.511T>G; p.(Leu171Val) hom	-	0.55	VUS	ES	Sharon et al (2020) PMID: 31456290
TB422 a	1	M	MA	yes	RD+DD+HL (ciliopathy)	JBTS20 (614970)	yes	AR	TMEM231 (NM_001077416)	c.511T>G; p.(Leu171Val) hom	-	0.55	VUS	founder testing
TB654 a	1	F	MA	yes	RD+DD+ESKD+obesity (ciliopathy)	JBTS20 (614970)	yes	AR	TMEM231 (NM_001077416)	c.511T>G; p.(Leu171Val) hom	-	0.55	VUS	founder testing
TB279 g	1	M	Mixed Jewish	no	CRD+HL	CRDHL1 (617236)	no	AR	CEP78 (NM_032171.1)	c.534del; p.(Lys179Argfs*1)0 hom	-	NA	pathogenic	founder testing	Namburi et al (2016) PMID: 27588452
TB365 g	1	M	OJ	no	CRD+HL	CRDHL1 (617236)	no	AR	CEP78 (NM_032171.1)	c.534del; p.(Lys179Argfs*1)0 het	-	NA	pathogenic	founder testing	Namburi et al (2016) PMID: 27588452
										c.893-1G>A het	-	0.8	pathogenic
TB456 h	1	M	MA	yes	CRD+HL+ESKD (ciliopathy?)	CRDHL1 (617236) (+kidney disease)	yes	AR	CEP78 (NM_032171.1)	c.1033G>T; p.(Gly345*) hom	-	NA	likely pathogenic	GS	Fadaie et al (2021) PMID: 34795310
TB1454	1	M	MA	no	SLSN	SLSN1 (266900)	no	AR	NPHP1 (NM_000272.5)	whole gene deletion hom	-	NA	pathogenic	PCR amplification of NPHP1 exons	Snoek et al (2018) PMID: 29654215; Esson et al (2024) PMID: 38433745
TB501	1	F	OJ	yes	IRD+ESKD (ciliopathy?)	SLSN4 (606996)	yes	AR	NPHP4 (NM_015102.5)	c.3678G>A; p.(Trp1226*) hom	-	NA	pathogenic	GS	current report
TB309 a	1	F	CA	no	SLSN	SLSN5 (609254)	no	AR	IQCB1 (NM_001023570.2)	c.1108dup; p.(Met370Asnfs*49) hom	-	NA	pathogenic	ES	Sharon et al (2020) PMID: 31456290
TB64 i	2	2 F	YJ	no	Refsum disease?	PBD4B (614863)	yes	AR	PEX6 (NM_000287)	c.1715C>T; p.(Thr5721Ile) hom	-	0.87	likely pathogenic	ES	Raas-Rothschild et al (2002) PMID: 11873320
TB725	1	F	ASH/Caucasian (Ukraine)	no	RP	HMLR2 (616617)	yes	AR	PEX6 (NM_000287)	c.1802G>A; p.(Arg601Gln) hom	0.002956	0.86	likely pathogenic	ES	Yik et al (2009) PMID: 19105186
TB1003	1	F	Mixed Jewish	no	USH	HMLR2 (616617)	yes	AR	PEX6 (NM_000287)	c.2094+2T>C het	-	0.8	likely pathogenic	ES	Raas-Rothschild et al (2002) PMID: 11873320
										c.2534T>C; p.(Ile845Thr) het	2.8e-05	0.88	VUS
TB1134	1	F	OJ	yes	USH	LCAEOD (617879)	yes	AD	TUBB4B (NM_006088.6)	c.16C>T; p.(His6Tyr) het	-	0.7	VUS	ES	current report
TB1016	1	M	Mixed Jewish	no	IRD+SS	KBG syndrome (148050)	yes	AD	ANKRD11 (NM_013275)	c.1903_1907del; p.(Lys635Glnfs) het	-	NA	pathogenic	ES	Ockeloen et al (2015) PMID: 25424714
TB1430	1	M	ASH	no	MD+optic nerve hypoplasia+glaucoma+SS+ microcephaly+ESKD+ cardiomyopathy	KBG syndrome (148050)	yes	AD	ANKRD11 (NM_013275)	c.5777_5791del; p.(Pro1926_Tyr1930del) het	1.6e-05	NA	VUS	ES	current report
						EDMD5 (cardiomyopathy) (612999)		AD	SYNE2 (NM_015180.6)	exons 23-24 del het	-	NA	pathogenic		current report
TB350 a	2	M+F	MA	yes	IRD+ID+microchephaly	MCLMR (152950)	yes	AD	KIF11 (NM_004523)	c.381G>A; p.(Trp127*) het	-	NA	pathogenic	ES	Holger Hengel et al (2020) PMID: 32214227
TB1361	1	M	NAJ	no	IRD+ID+microchephaly	MCLMR (152950)	yes	AD	KIF11 (NM_004523)	c.2268-8_2273delinsGTTGACTATA het	-	NA	likely pathogenic	ES	current report
TB200 a	1	M	MA	no	IRD+ID+obesity	Norrie Disease (310600 )	yes	XL	NDP (NM_000266)	c.269G>A; p.(Arg90His) hemi	2.4e-05	0.5	VUS	ES	Sharon et al (2020) PMID: 31456290
TB398	1	F	Mixed Jewish	no	CRD+ESKD+HL (ciliopathy?)	KATNIP-related ciliopathy	yes	AR	KATNIP (KIAA0556) (NM_015202.4)	c.49C>T; p.(Arg17*) het	-	NA	pathogenic	ES	current report
										c.4711A>G; p.(Ser1571Gly) het	-	0.8	VUS		current report
						HL		AD	POLG (NM_002693.2)	c.3347T>C;p.(Met1116Thr) het	1.1e-05	0.99	likely pathogenic		current report
TB394 a	1	M	ASH	no	MPS2	MPS2 ( 309900)	no	XL	IDS (NM_000202.8)	c.1142 T > C; p.(Leu381Pro) hemi	-	0.62	likely pathogenic	Sanger sequencing of IDS exons	Zhang et al (2019) PMID: 30639582
TB180 j	2	2 F	MA	yes	RP+ID	IDDRP (618195)	yes	AR	SCAPER (NM_020843)	c.2023-2A>G hom	-	0.8	pathogenic	ES	Tatour et al (2017) PMID: 28794130
TB421 k	1	M	Mixed Jewish	no	Danon Disease	Danon Disease (300257)	no	XL	LAMP2 (NM_002294.3)	whole gene deletion hemi	-	NA	pathogenic	PCR amplification of LAMP2 exons	Shalata et al (2023) PMID: 37628591
TB448 a	1	M	Druze	yes	IRD+HL+dysmorphic features+ID	MANSA (248500)	yes	AR	MAN2B1 (NM_000528)	c.2670_2671del; p.(Gly891fs) hom	-	NA	pathogenic	ES	Sharon et al (2020) PMID: 31456290
TB735 l	1	M	Caucasian (Ukraine)	no	IRD+ESKD	TTC21B-related ciliopathy	yes	AR	TTC21B (NM_024753)	c.626C>T; p.(Pro209Leu) het	0.00012	0.72	pathogenic	ES	Otto et al (2010) PMID: 21068128
										c.1525G>T; p.(Glu509*) het	-	NA	likely pathogenic		Ben-Yosef et al (2021) PMID: 33599192
TB913	1	M	MA	yes	IRD+HL+ID+chronic headaches+ skeletal abnormalities+clotting abnormalities	Noonan syndrome (163950)	yes	AD	PTPN11 (NM_001330437)	c.188A>G; p.(Tyr63Cys) het	0.00012	0.99	pathogenic	ES	Tartaglia et al (2001) PMID: 11704759
TB999	1	F	Mixed Jewish	yes	CRD+DD+HL	ARTS syndrome (301835)	yes	XL	PRPS1 (NM_002764)	c.924_935delinsAC; p.(Val309Hisfs*16) het	-	NA	likely pathogenic	ES	current report
TB1431	1	M	ASH	no	MD+DM+HL+ESKD (mitochondrial?)	Wolfram-like syndrome (614296)	yes	AD	WFS1 (NM_006005.3)	c.350del; p.(Thr117Argfs*26) het	-	NA	likely pathogenic	ES	current report
TB1176	1	M	MA	yes	ESKD+RP	Nephrotic syndrome type 9 (615573)	yes	AR	COQ8B (NM_024876.4)	c.947T>A; p.(Leu316Gln) hom	-	0.73	VUS	ES	current report
TB1290	1	M	Caucasian (Belarus)	no	retinochoroidal atropthy+glaucoma+HL	Stickler syndrome type II (604841)	yes	AD	COL11A1 (NM_001854.4)	c.3816+6T>C het	-	0.79	VUS	ES	current report
AD, autosomal dominant; AF, allele frequency; AR, autosomal recessive; ASH, Ashkenazi Jewish; BBS, Bardet-Biedl syndrome; BIS, Blepharophimosis-impaired intellectual development syndrome; CA, Christian Arab; CRD, cone-rod dystrophy; CRDHL, cone-rod dystrophy and hearing loss; DD, developmental delay; DM, diabetes mellitus; EDMD5, Emery-Dreifuss muscular dystrophy 5; ES, exome sequencing; ESKD, en…
a The variants in this family were reported previously in Sharon et al (2020) PMID: 31456290 (Ref 20); Family details were not included
b Family reported in Rizel et al (2011) PMID: 22219650 (ref 18)
c Family reported in Khalaileh et al (2018) PMID: 29490346 (ref 15)
d Family reported in Goldenberg-Cohen (2013) PMID: 23882135 (ref 14)
e Family reported in Auslander et al (2008) PMID: 18452394 (ref 11)
f Family reported in Khateb et al (2018) PMID: 29300381 (ref 16)
g Family reported in Namburi et al (2016) 27588452 (ref 17)
h Family reported in Fadaie et al (2021) PMID: 34795310 (ref 13)
i Family reported in Smith et al (2016) 27302843 (ref 21)
j Family reported in Tatour et al (2017) PMID: 28794130 (ref 22)
k Family reported in Shalata et al (2023) PMID: 37628591 (ref 19)
l Family reported in Ben-Yosef et al (2021) PMID: 33599192 (ref 12)
